# Supplementary material for: Breaking the cycle: long-term socio economic determinants of child labour in SAARC countries
Source: BMC Public Health. 2025 Nov 19;25:4040. doi: 10.1186/s12889-025-25399-w (PMC12628829; doi:10.1186/s12889-025-25399-w)
Supplement: Supplementary file 1 — Supplementary Material 1: Appendix 1. Data File [file 12889_2025_25399_MOESM1_ESM.xlsx]

## Sheet: Sheet2
Country	Year	Child Labour	Economic Growth	Health	Education	Unemployement	FDI	Urbanisation
Afganistan	2010	4.3	0.453	0.628	0.318	7.753	1.20312	23.737
Afganistan	2011	4.825	0.457	0.637	0.328	7.784	0.293025	23.948
Afganistan	2012	5.35	0.465	0.645	0.338	7.856	0.285441	24.16
Afganistan	2013	5.875	0.47	0.653	0.349	7.93	0.239801	24.373
Afganistan	2014	7.5	0.468	0.655	0.36	7.915	0.209665	24.587
Afganistan	2015	7.5	0.463	0.656	0.362	9.052	0.884	24.803
Afganistan	2016	7.5	0.461	0.664	0.367	10.133	0.516606	25.02
Afganistan	2017	7.5	0.462	0.662	0.373	11.184	0.274797	25.25
Afganistan	2018	7.5	0.459	0.663	0.378	11.196	0.661572	25.495
Afganistan	2019	7.5	0.461	0.67	0.385	11.185	0.124496	25.754
Afganistan	2020	7.5	0.452	0.655	0.392	11.71	0.064994	26.026
Afganistan	2021	12	0.412	0.646	0.397	11.994	0.215925	26.314
Afganistan	2022	12	0.391	0.66	0.381	14.1	0.139427	26.616
Bangladesh	2010	13.6	0.544	0.748	0.426	3.379	1.06897	30.462
Bangladesh	2011	10.1	0.552	0.751	0.436	3.736	0.983399	31.225
Bangladesh	2012	10.1	0.56	0.762	0.446	4.071	1.1885	31.993
Bangladesh	2013	10.1	0.566	0.763	0.445	4.426	1.73532	32.762
Bangladesh	2014	10.1	0.571	0.769	0.456	4.416	1.4687	33.535
Bangladesh	2015	4.3	0.579	0.777	0.489	4.396	1.45078	34.308
Bangladesh	2016	4.3	0.585	0.786	0.5	4.35	0.879528	35.083
Bangladesh	2017	4.3	0.591	0.797	0.512	4.372	0.616342	35.858
Bangladesh	2018	4.3	0.601	0.809	0.53	4.407	0.753549	36.632
Bangladesh	2019	4.3	0.61	0.812	0.543	4.441	0.543244	37.405
Bangladesh	2020	9.2	0.614	0.8	0.578	5.436	0.40786	38.177
Bangladesh	2021	9.2	0.624	0.806	0.578	5.327	0.414118	38.946
Bangladesh	2022	9.2	0.631	0.826	0.578	4.593	0.355309	39.711
Bhutan	2010	19.6	0.652	0.745	0.407	3.32	4.40487	34.793
Bhutan	2011	19.6	0.661	0.752	0.415	3.23	1.57462	35.585
Bhutan	2012	3.8	0.664	0.759	0.422	2.05	1.23547	36.371
Bhutan	2013	3.8	0.667	0.765	0.432	2.87	1.05128	37.149
Bhutan	2014	3.8	0.674	0.77	0.447	2.63	1.12657	37.918
Bhutan	2015	3.8	0.683	0.775	0.462	2.45	0.294858	38.678
Bhutan	2016	3.8	0.691	0.778	0.476	2.705	0.504099	39.428
Bhutan	2017	3.8	0.696	0.782	0.491	3.016	-0.638806	40.167
Bhutan	2018	3.8	0.699	0.787	0.511	3.35	0.102559	40.895
Bhutan	2019	3.8	0.706	0.791	0.533	2.72	0.475617	41.612
Bhutan	2020	3.8	0.694	0.794	0.557	5.03	-0.113402	42.316
Bhutan	2021	3.8	0.699	0.797	0.557	4.803	0.244984	43.008
Bhutan	2022	3.8	0.705	0.804	0.557	5.947	0.289905	43.686
India	2010	3.3	0.563	0.722	0.461	7.652	1.63503	30.93
India	2011	3.3	0.569	0.729	0.484	7.616	2.00206	31.276
India	2012	2	0.575	0.737	0.494	7.666	1.31293	31.634
India	2013	2	0.582	0.746	0.499	7.711	1.51628	32.003
India	2014	1.4	0.591	0.755	0.512	7.674	1.69566	32.384
India	2015	1.4	0.601	0.764	0.518	7.631	2.09212	32.777
India	2016	1.4	0.61	0.771	0.533	7.601	1.93736	33.182
India	2017	1.4	0.62	0.776	0.536	7.618	1.50732	33.6
India	2018	1.4	0.627	0.78	0.525	7.652	1.55821	34.03
India	2019	1.4	0.632	0.783	0.525	6.51	1.78483	34.472
India	2020	1.4	0.621	0.772	0.542	7.859	2.4062	34.926
India	2021	1.4	0.632	0.727	0.551	6.38	1.41217	35.393
India	2022	1.4	0.641	0.735	0.569	4.822	1.48921	35.872
Nepal	2010	37.1745	0.498	0.72	0.318	10.554	0.548295	16.768
Nepal	2011	36.7673	0.502	0.728	0.328	10.64	0.435815	17.108
Nepal	2012	36.36	0.509	0.73	0.338	10.643	0.423692	17.458
Nepal	2013	33.7	0.514	0.738	0.349	10.687	0.334712	17.815
Nepal	2014	33.7	0.523	0.74	0.36	10.617	0.133746	18.182
Nepal	2015	33.7	0.528	0.73	0.362	10.644	0.21303	18.557
Nepal	2016	33.7	0.527	0.75	0.367	10.742	0.432213	18.942
Nepal	2017	37.2	0.538	0.752	0.373	10.66	0.67744	19.336
Nepal	2018	37.2	0.547	0.754	0.378	10.559	0.206157	19.74
Nepal	2019	37.2	0.556	0.762	0.385	10.389	0.542802	20.153
Nepal	2020	37.2	0.55	0.758	0.392	12.975	0.378739	20.576
Nepal	2021	37.2	0.552	0.745	0.397	12.186	0.531691	21.008
Nepal	2022	20.4	0.558	0.777	0.381	10.844	0.160405	21.451
Pakistan	2010	15.9	0.557	0.684	0.321	0.653	1.02791	34.997
Pakistan	2011	15.9	0.558	0.687	0.325	0.796	0.575055	35.202
Pakistan	2012	13	0.561	0.689	0.331	3.667	0.343453	35.408
Pakistan	2013	14	0.565	0.695	0.337	2.954	0.515354	35.613
Pakistan	2014	13	0.569	0.697	0.352	1.827	0.695308	35.819
Pakistan	2015	14	0.574	0.703	0.359	3.566	0.557734	36.026
Pakistan	2016	12.58	0.58	0.706	0.369	2.285	0.82135	36.234
Pakistan	2017	12.2867	0.585	0.712	0.365	3.215	0.735837	36.442
Pakistan	2018	12.4618	0.592	0.715	0.362	4.083	0.487746	36.666
Pakistan	2019	9.8	0.593	0.719	0.363	4.83	0.696146	36.907
Pakistan	2020	9.8	0.588	0.712	0.367	6.127	0.684695	37.165
Pakistan	2021	9.8	0.596	0.709	0.367	6.338	0.616039	37.44
Pakistan	2022	9.8	0.602	0.714	0.367	5.485	0.389981	37.731
Sri Lanka	2010	9.2	0.684	0.819	0.71	4.784	0.814445	18.226
Sri Lanka	2011	9.2	0.695	0.821	0.712	4.118	1.41088	18.211
Sri Lanka	2012	9.2	0.706	0.829	0.713	3.88	1.33592	18.196
Sri Lanka	2013	9.2	0.709	0.834	0.719	4.186	1.2111	18.198
Sri Lanka	2014	9.2	0.716	0.841	0.719	4.157	1.08281	18.218
Sri Lanka	2015	9.2	0.722	0.845	0.72	4.519	0.798271	18.256
Sri Lanka	2016	9.2	0.729	0.851	0.72	4.242	1.01923	18.311
Sri Lanka	2017	0.8	0.738	0.852	0.725	4.046	1.45452	18.384
Sri Lanka	2018	0.8	0.74	0.858	0.732	4.318	1.70809	18.476
Sri Lanka	2019	0.8	0.738	0.862	0.732	4.67	0.835215	18.585
Sri Lanka	2020	0.8	0.73	0.868	0.74	5.364	0.514891	18.713
Sri Lanka	2021	0.8	0.735	0.868	0.754	4.981	0.668428	18.86
Sri Lanka	2022	0.8	0.722	0.871	0.754	4.528	1.19246	19.026
